# Supplementary material for: Effects of Dietary Bacillus subtilis and Bacteriophage Supplementation on Water Quality, Carcass Traits, and Muscle Growth in Magang Geese
Source: Vet Sci. 2025 Sep 4;12(9):861. doi: 10.3390/vetsci12090861 (PMC12474057; doi:10.3390/vetsci12090861)
Supplement: Supplementary file 1 [file vetsci-12-00861-s001.zip]

Archive with 1 entries (1 files):
- vetsci-3803631-supplementary.pdf
